# Supplementary material for: Maternal Fecal Microbes Contribute to Shaping the Early Life Assembly of the Intestinal Microbiota of Co-inhabiting Yak and Cattle Calves
Source: Front Microbiol. 2022 Jun 6;13:916735. doi: 10.3389/fmicb.2022.916735 (PMC9208665; doi:10.3389/fmicb.2022.916735)
Supplement: Supplementary file 1 [file Data_Sheet_1.zip]

Archive with 5 entries (5 files):
- Datasheet 1.docx
- Table S1.xlsx
- Table S2.xlsx
- Table S3.xlsx
- Table S4.xlsx
