# Supplementary material for: Maternal Fecal Microbes Contribute to Shaping the Early Life Assembly of the Intestinal Microbiota of Co-inhabiting Yak and Cattle Calves
Source: Front Microbiol. 2022 Jun 6;13:916735. doi: 10.3389/fmicb.2022.916735 (PMC9208665; doi:10.3389/fmicb.2022.916735)
Supplement: Supplementary file 1 [file Data_Sheet_1.zip › Table S1.xlsx]

## Sheet: Sheet1
Table S1. Comparison of alpha diversity of fecal microbiome in different developmental stages of yak and cattle calves after born
Breed group	VS. Group	Chao1 species index				Shannon diversity index
		W	p.value	q.value		W	p.value	q.value
Yak calves	YBW1F vs YBW2F	8	0.246753	0.323611		7	0.177489	0.249108
	YBW1F vs YBW5F	23	0.177489	0.249108		13	0.792208	0.840469
	YBW1F vs YBW9F	35	0.00252525	0.00704722		11	0.343434	0.424601
	YBW2F vs YBW5F	36	0.0021645	0.00621601		30	0.0649351	0.101894
	YBW2F vs YBW9F	42	0.0011655	0.00383178		29	0.294872	0.37444
	YBW5F vs YBW9F	28	0.365967	0.439161		14	0.365967	0.439161
Yak calves vs. Yak	YBW1F vs YF	6	0.045066	0.0778119		6	0.045066	0.0778119
	YBW2F vs YF	14	0.228438	0.308007		9	0.0592741	0.0948385
	YBW5F vs YF	3	0.004662	0.0109694		5	0.012654	0.02664
	YBW9F vs YF	0	0.0003108	0.0017347		9	0.0289044	0.0549321
	YBW1F vs YR	1	0.003108	0.00802065		1	0.003108	0.00802065
	YBW2F vs YR	4	0.00799201	0.0171257		0	0.000666001	0.00238567
	YBW5F vs YR	0	0.000666001	0.00238567		0	0.000666001	0.00238567
	YBW9F vs YR	0	0.0003108	0.0017347		0	0.0003108	0.0017347
	YBW1F vs YBs	21	0.943279	0.961242		9	0.127428	0.18648
	YBW2F vs YBs	40	0.042624	0.0746699		11	0.107892	0.160833
	YBW5F vs YBs	11	0.107892	0.160833		7	0.029304	0.0549321
	YBW9F vs YBs	0	0.0003108	0.0017347		10	0.0400932	0.0718088
	YBW1F vs YOc	36	0.018648	0.037296		23	0.724165	0.793596
	YBW2F vs YOc	47	0.001332	0.0042624		41	0.029304	0.0549321
	YBW5F vs YOc	27	0.754579	0.812103		26	0.851815	0.881188
	YBW9F vs YOc	7.5	0.0205245	0.0406588		43	0.0938617	0.144403
Cattle calves	CBW1F vs CBW2F	21	1	1		17	0.628205	0.704529
	CBW1F vs CBW5F	23	0.688911	0.765457		17	0.272128	0.349255
	CBW1F vs CBW9F	42	0.0011655	0.00383178		15	0.445221	0.521235
	CBW2F vs CBW5F	30	0.918182	0.941725		27	0.680594	0.759733
	CBW2F vs CBW9F	49	0.000582751	0.00238567		27	0.804779	0.843436
	CBW5F vs CBW9F	63	0.000174825	0.0017347		43	0.252273	0.329051
Cattle calves vs. Cattle	CBW1F vs CF	0	0.000666001	0.00238567		1	0.001332	0.0042624
	CBW2F vs CF	3	0.0021756	0.00621601		3	0.0021756	0.00621601
	CBW5F vs CF	3	0.000575895	0.00238567		3	0.000575895	0.00238567
	CBW9F vs CF	0	0.0003108	0.0017347		0	0.0003108	0.0017347
	CBW1F vs CR	18	0.490842	0.569093		0	0.000666001	0.00238567
	CBW2F vs CR	25	0.778866	0.834499		4	0.0037296	0.00942216
	CBW5F vs CR	34	0.888359	0.915048		4	0.000987248	0.0034844
	CBW9F vs CR	0	0.0003108	0.0017347		0	0.0003108	0.0017347
	CBW1F vs CBs	35	0.181152	0.25277		16	0.344988	0.424601
	CBW2F vs CBs	39	0.231857	0.31087		22	0.53582	0.609463
	CBW5F vs CBs	56	0.0592349	0.0948385		35	0.962567	0.966594
	CBW9F vs CBs	0	0.0003108	0.0017347		22	0.53582	0.609463
	CBW1F vs COc	48	0.000666001	0.00238567		46	0.002664	0.00726546
	CBW2F vs COc	55	0.000621601	0.00238567		53	0.0021756	0.00621601
	CBW5F vs COc	72	8.22707e-05	0.0017347		71	0.000164541	0.0017347
	CBW9F vs COc	25.5	0.816801	0.850059		56	0.0003108	0.0017347
Yak calves vs.Cattle calves	YBW1F vs CBW1F	13	0.792208	0.840469		9	0.329004	0.413409
	YBW2F vs CBW2F	28	0.365967	0.439161		18	0.730769	0.793596
	YBW5F vs CBW5F	5	0.00759241	0.016416		8	0.0255744	0.0499013
	YBW9F vs CBW9F	29	0.608491	0.685624		12	0.128205	0.18648
Yak vs.Cattle	YF vs CF	26	0.573737	0.649514		33	0.95913	0.966594
	YOc vs COc	48	0.104895	0.159334		48	0.104895	0.159334
	YR vs CR	52	0.0379176	0.0689412		57	0.00699301	0.0152575
	YBs vs CBs	39	0.505361	0.583109		35	0.798446	0.840469
Note: W: Wilcox test statistics; p.value: Willcoxon test, less than 0.05 indicates significant differences between groups; q.value: Benjamini-Hochberg FDR correction were used in two-group analysis.
