# Supplementary material for: Maternal Fecal Microbes Contribute to Shaping the Early Life Assembly of the Intestinal Microbiota of Co-inhabiting Yak and Cattle Calves
Source: Front Microbiol. 2022 Jun 6;13:916735. doi: 10.3389/fmicb.2022.916735 (PMC9208665; doi:10.3389/fmicb.2022.916735)
Supplement: Supplementary file 1 [file Data_Sheet_1.zip › Table S2.xlsx]

## Sheet: Sheet1
Table S2. Beta diversity of microbial communities in calf and maternal samples at different weeks after birth
Samples type	Vs. Group	Df	F	R2	P.value
Calves feces (Yak)	YBW1F vs. YBW2F	1(9)	1.7507	0.16284	0.061
	YBW1F vs. YBW5F	1(9)	1.7333	0.16149	0.021
	YBW1F vs. YBW9F	1(10)	3.2653	0.24615	0.002
	YBW2F vs. YBW5F	1(10)	2.7133	0.21342	0.003
	YBW2F vs. YBW9F	1(11)	4.1805	0.27539	0.001
	YBW5F vs. YBW9F	1(11)	3.263	0.22877	0.002
	YBW1F vs. YF	1(11)	1.3295	0.10783	0.195
	YBW2F vs. YF	1(12)	2.3815	0.1656	0.006
	YBW5F vs. YF	1(12)	3.7047	0.2359	0.001
	YBW9F vs. YF	1(13)	4.9619	0.27624	0.001
	YBW1F vs. YBs	1(11)	8.9797	0.44944	0.001
	YBW1F vs. YOc	1(11)	9.9995	0.47618	0.002
	YBW1F vs. YR	1(11)	8.2295	0.42796	0.001
	YBW2F vs. YBs	1(12)	10.786	0.47336	0.001
	YBW2F vs. YOc	1(12)	12.033	0.50068	0.002
	YBW2F vs. YR	1(12)	9.3453	0.43781	0.001
	YBW5F vs. YBs	1(12)	8.1776	0.40528	0.001
	YBW5F vs. YOc	1(12)	9.0419	0.42971	0.002
	YBW5F vs. YR	1(12)	7.5494	0.38617	0.001
	YBW9F vs. YBs	1(13)	10.071	0.43652	0.001
	YBW9F vs. YOc	1(13)	11.488	0.46912	0.001
	YBW9F vs. YR	1(13)	10.136	0.43811	0.003
Calves feces (Cattle)	CBW1F vs. CBW2F	1(11)	1.7572	0.13774	0.027
	CBW1F vs. CBW5F	1(13)	3.3098	0.20293	0.001
	CBW1F vs. CBW9F	1(11)	6.4004	0.36783	0.001
	CBW2F vs. CBW5F	1(14)	3.013	0.1771	0.001
	CBW2F vs. CBW9F	1(12)	5.5726	0.31712	0.001
	CBW5F vs. CBW9F	1(14)	4.1865	0.2302	0.001
	CBW1F vs. CF	1(12)	2.6472	0.18073	0.001
	CBW2F vs. CF	1(13)	2.715	0.17276	0.001
	CBW5F vs. CF	1(15)	3.4477	0.18689	0.002
	CBW9F vs. CF	1(13)	5.6996	0.3048	0.001
	CBW1F vs. CBs	1(12)	11.185	0.48243	0.001
	CBW1F vs. COc	1(12)	14.918	0.5542	0.001
	CBW1F vs. CR	1(12)	12.721	0.51458	0.002
	CBW2F vs. CBs	1(13)	10.887	0.45578	0.001
	CBW2F vs. COc	1(13)	14.374	0.52509	0.001
	CBW2F vs. CR	1(13)	12.153	0.48317	0.001
	CBW5F vs. CBs	1(15)	9.6868	0.39239	0.001
	CBW5F vs. COc	1(15)	12.317	0.4509	0.001
	CBW5F vs. CR	1(15)	10.395	0.40933	0.001
	CBW9F vs. CBs	1(13)	10.111	0.43748	0.001
	CBW9F vs. COc	1(13)	13.441	0.50833	0.001
	CBW9F vs. CR	1(13)	12.484	0.48987	0.001
Calves feces (Yak vs. Cattle)	CBW1F vs. YBW1F	1(9)	0.98384	0.09854	0.389
	CBW2F vs. YBW2F	1(11)	1.931	0.14933	0.009
	CBW5F vs. YBW5F	1(13)	2.1246	0.14048	0.008
	CBW9F vs. YBW9F	1(12)	1.7123	0.12487	0.025
Maternal microbial (Yak)	YBs vs. YF	1(14)	15.265	0.52162	0.001
	YBs vs. YOc	1(14)	6.8032	0.32703	0.001
	YBs vs. YR	1(14)	12.793	0.47747	0.001
	YF vs. YOc	1(14)	17.138	0.55039	0.001
	YF vs. YR	1(14)	14.195	0.50346	0.001
	YOc vs. YR	1(14)	13.097	0.48333	0.001
Maternal microbial (Cattle)	CBs vs. CF	1(14)	12.31	0.46787	0.001
	CBs vs. COc	1(14)	8.6969	0.38317	0.001
	CBs vs. CR	1(14)	12.765	0.47693	0.001
	CF vs. COc	1(14)	16.949	0.54765	0.001
	CF vs. CR	1(14)	13.762	0.49572	0.001
	COc vs. CR	1(14)	13.322	0.48759	0.001
Maternal microbial (Yak vs. Cattle)	YF vs. CF	1(14)	1.0759	0.07137	0.333
	YR vs. CR	1(14)	1.67	0.10657	0.076
	COc vs. YOc	1(14)	2.5128	0.15217	0.001
	CBs vs. YBs	1(14)	2.2988	0.14104	0.001
Note: Df: degrees of freedom; F: F test value; R2: Indicates the degree of interpretation of sample differences in different groups; The larger the R2, the higher the explanation of the difference between the groups; p-value: F test P value, less than 0.05 indicates significant differences between groups.
