# Supplementary material for: Maternal Fecal Microbes Contribute to Shaping the Early Life Assembly of the Intestinal Microbiota of Co-inhabiting Yak and Cattle Calves
Source: Front Microbiol. 2022 Jun 6;13:916735. doi: 10.3389/fmicb.2022.916735 (PMC9208665; doi:10.3389/fmicb.2022.916735)
Supplement: Supplementary file 1 [file Data_Sheet_1.zip › Table S3.xlsx]

## Sheet: Sheet1
Table S3. Beta diversity of the fecal microbial communities of yak and cattle calves at different weeks after birth
Samples type	Vs. Group	Df	F	R2	P.value
Yak calves feces	YBW1F vs. YBW2F	1(9)	1.7507	0.16284	0.061
	YBW1F vs. YBW5F	1(9)	1.7333	0.16149	0.021
	YBW1F vs. YBW9F	1(10)	3.2653	0.24615	0.002
	YBW2F vs. YBW5F	1(10)	2.7133	0.21342	0.003
	YBW2F vs. YBW9F	1(11)	4.1805	0.27539	0.001
	YBW5F vs. YBW9F	1(11)	3.263	0.22877	0.002
	YBW1F vs. YF	1(11)	1.3295	0.10783	0.195
	YBW2F vs. YF	1(12)	2.3815	0.1656	0.006
	YBW5F vs. YF	1(12)	3.7047	0.2359	0.001
	YBW9F vs. YF	1(13)	4.9619	0.27624	0.001
Cattle calves feces	CBW1F vs. CBW2F	1(11)	1.7572	0.13774	0.027
	CBW1F vs. CBW5F	1(13)	3.3098	0.20293	0.001
	CBW1F vs. CBW9F	1(11)	6.4004	0.36783	0.001
	CBW2F vs. CBW5F	1(14)	3.013	0.1771	0.001
	CBW2F vs. CBW9F	1(12)	5.5726	0.31712	0.001
	CBW5F vs. CBW9F	1(14)	4.1865	0.2302	0.001
	CBW1F vs. CF	1(12)	2.6472	0.18073	0.001
	CBW2F vs. CF	1(13)	2.715	0.17276	0.001
	CBW5F vs. CF	1(15)	3.4477	0.18689	0.002
	CBW9F vs. CF	1(13)	5.6996	0.3048	0.001
Calves feces (Yak vs. Cattle)	CBW1F vs. YBW1F	1(9)	0.98384	0.09854	0.389
	CBW2F vs. YBW2F	1(11)	1.931	0.14933	0.009
	CBW5F vs. YBW5F	1(13)	2.1246	0.14048	0.008
	CBW9F vs. YBW9F	1(12)	1.7123	0.12487	0.025
Maternal microbial (Yak vs. Cattle)	YF vs. CF	1(14)	1.0759	0.07137	0.333
