# Supplementary material for: Maternal Fecal Microbes Contribute to Shaping the Early Life Assembly of the Intestinal Microbiota of Co-inhabiting Yak and Cattle Calves
Source: Front Microbiol. 2022 Jun 6;13:916735. doi: 10.3389/fmicb.2022.916735 (PMC9208665; doi:10.3389/fmicb.2022.916735)
Supplement: Supplementary file 1 [file Data_Sheet_1.zip › Table S4.xlsx]

## Sheet: Sheet1
Table S4. The comparison of the function of the fecal microbiota of yak and cattle calves at different weeks after birth based on KEGG level 3 annotation
Vs. group	KEGG level 3 annotation	Yak calves		Cattle calves		p.value	q.value
		Avg	sd	Avg	sd
YBW1F vs. CBW1F	Pyruvate metabolism	0.0105322	0.000108826	0.0107474	0.000191625	0.0473667	0.350606
	Lysine biosynthesis	0.00824873	0.000494428	0.0089406	0.000499459	0.0480114	0.350606
	Thiamine metabolism	0.00518275	0.000173499	0.00542377	9.07605e-05	0.0322373	0.350606
	Photosynthesis proteins	0.00367414	0.000290991	0.00412667	0.000323453	0.0375525	0.350606
	Photosynthesis	0.00364477	0.000304575	0.00410834	0.000324583	0.0378947	0.350606
	Phenylalanine metabolism	0.00181959	0.000113959	0.00167166	8.46081e-05	0.0459038	0.350606
	Naphthalene degradation	0.00153366	8.37637e-05	0.00136369	0.000142144	0.038417	0.350606
	Insulin signaling pathway	0.000715144	3.68492e-05	0.000769849	4.10667e-05	0.0452072	0.350606
	Huntingtons disease	0.000340881	7.9617e-05	0.000221248	6.38e-05	0.0276374	0.350606
YBW2F vs. CBW2F	Energy metabolism	0.00929259	0.000668519	0.00849824	0.000581758	0.0466912	0.693972
	Nicotinate and nicotinamide metabolism	0.00436217	0.000287472	0.00401161	0.000182658	0.0321228	0.693972
	beta-Alanine metabolism	0.00192592	0.00023027	0.00168274	9.80933e-05	0.0494341	0.693972
	Novobiocin biosynthesis	0.00140726	4.80834e-05	0.00128842	9.08827e-05	0.0142379	0.693972
	Tropane, piperidine and pyridine alkaloid biosynthesis	0.00113764	3.76724e-05	0.00104141	9.53446e-05	0.0393369	0.693972
	Glutamatergic synapse	0.000990259	2.51807e-05	0.00104971	6.10069e-05	0.0454687	0.693972
	Vibrio cholerae pathogenic cycle	0.000782742	9.639e-05	0.000660646	4.80459e-05	0.0255422	0.693972
	Ribosome biogenesis in eukaryotes	0.000496962	1.37271e-05	0.000476105	1.95981e-05	0.0470105	0.693972
	Glycan biosynthesis and metabolism	0.000367772	0.000119351	0.000231712	5.90461e-05	0.0384651	0.693972
YBW5F vs. CBW5F	Methane metabolism	0.0127103	0.000242641	0.0132035	0.000131006	0.00265011	0.218006
	Other ion-coupled transporters	0.0126238	0.000851943	0.0114329	0.000802416	0.0210951	0.420121
	Valine, leucine and isoleucine biosynthesis	0.00703305	0.000522857	0.00760119	0.000136402	0.0442209	0.420121
	Tryptophan metabolism	0.00120647	7.88828e-05	0.00131653	0.000103498	0.0369262	0.420121
	Epithelial cell signaling in Helicobacter pylori infection	0.000850912	7.83901e-05	0.000936762	4.83231e-05	0.0452114	0.420121
	Type I diabetes mellitus	0.000515367	4.06011e-05	0.000571101	5.1056e-05	0.0362745	0.420121
YBW9F vs. CBW9F	Sporulation	0.00797198	0.00117074	0.0092831	0.000980829	0.0429711	0.135963
	Butanoate metabolism	0.00672613	0.000465041	0.00622602	0.000121386	0.0291485	0.135963
	Citrate cycle (TCA cycle)	0.00650477	0.000246793	0.00610803	0.000384642	0.0439494	0.135963
	Photosynthesis proteins	0.00342396	0.000242789	0.00368579	0.000146049	0.0349189	0.135963
	Cytoskeleton proteins	0.00352728	0.000284154	0.00387724	8.62796e-05	0.0165996	0.135963
	Photosynthesis	0.00339156	0.000250175	0.00366655	0.000144618	0.0313771	0.135963
	Tyrosine metabolism	0.00335026	0.00026081	0.00305247	5.59073e-05	0.0229895	0.135963
	Cyanoamino acid metabolism	0.00306498	0.000123699	0.00323835	0.000159301	0.043372	0.135963
	Phenylpropanoid biosynthesis	0.00166147	0.000206355	0.00193189	0.000124649	0.0143023	0.135963
	Carbohydrate metabolism	0.00140274	0.000206833	0.00161298	6.07348e-05	0.0363261	0.135963
	Plant-pathogen interaction	0.00154909	7.25174e-05	0.00167525	8.01488e-05	0.00949016	0.108516
	Naphthalene degradation	0.00159159	0.000161133	0.00135277	5.12763e-05	0.00692503	0.104573
	Biosynthesis of ansamycins	0.0010777	7.49244e-05	0.00118135	7.38976e-05	0.0229731	0.135963
	Tropane, piperidine and pyridine alkaloid biosynthesis	0.00123793	5.53965e-05	0.00114626	4.59242e-05	0.00581684	0.104573
	Butirosin and neomycin biosynthesis	0.000690965	7.42832e-05	0.000782294	1.59064e-05	0.01692	0.135963
	Insulin signaling pathway	0.000598222	4.77635e-05	0.000664461	1.26019e-05	0.00975668	0.108516
	Ribosome biogenesis in eukaryotes	0.000522	2.4194e-05	0.000493216	8.1292e-06	0.0193159	0.135963
	Ethylbenzene degradation	0.000509808	6.56252e-05	0.000432295	2.4483e-05	0.0200468	0.135963
	Cellular antigens	0.000524997	6.87668e-05	0.000404344	0.000121488	0.0466136	0.135963
	Glycan biosynthesis and metabolism	0.000381832	7.32388e-05	0.00030095	4.14724e-05	0.0303649	0.135963
